# Supplementary material for: Comparative genomic analysis of Campylobacter hepaticus genomes associated with spotty liver disease, Georgia, United States
Source: Front Microbiol. 2023 Jun 29;14:1215769. doi: 10.3389/fmicb.2023.1215769 (PMC10343453; doi:10.3389/fmicb.2023.1215769)
Supplement: Supplementary file 2 [file Data_Sheet_1.zip]

Archive with 2 entries (2 files):
- Supplementary files.docx
- Supplementary table S3.xlsx
