# Supplementary material for: Comparative genomic analysis of Campylobacter hepaticus genomes associated with spotty liver disease, Georgia, United States
Source: Front Microbiol. 2023 Jun 29;14:1215769. doi: 10.3389/fmicb.2023.1215769 (PMC10343453; doi:10.3389/fmicb.2023.1215769)
Supplement: Supplementary file 2 [file Data_Sheet_1.zip › Supplementary table S3.xlsx]

## Sheet: Scoary_C_coli
Gene	Annotation	Sensitivity	Specificity	Odds_ratio	Naive_p	Bonferroni_p	Benjamini_H_p
group_1233--group_1235--group_1237--group_1239--group_1241--group_1243--hisQ--group_1247--group_1248--group_1250--hemL1--group_1255--group_1258--group_1260--group_1262--group_1264--group_1266--group_1268--group_1270--group_1272--group_1274--group_1276--group_1278--group_1282--group_1284--group_1288--group_1290--group_1292--group_1294--group_1296--group_1298--group_1300--group_1305--group_1307--gr…	30S ribosomal protein S1--D-3-phosphoglycerate dehydrogenase--ABC transporter ATP-binding protein uup--Anthranilate synthase component 2--Isochorismate synthase MenF--Tyrosine recombinase XerH--hypothetical protein--Outer-membrane lipoprotein carrier protein--hypothetical protein--hypothetical protein--Glutamate-1-semialdehyde 2,1-aminomutase 1--hypothetical protein--tRNA/tmRNA (uracil-C(5))-meth…
NA ligase--Polyribonucleotide nucleotidyltransferase--UvrABC system protein C--Dihydroorotase--hypothetical protein--hypothetical protein--Lactate utilization protein A--hypothetical protein"	0	inf	7.43547e-07	0.000356159	3.37592e-07	1	1
cmoM	tRNA 5-carboxymethoxyuridine methyltransferase	100	96.4286	inf	5.20483e-06	0.00249311	2.35644e-06
group_2224	Protein-L-isoaspartate O-methyltransferase	100	96.4286	inf	5.20483e-06	0.00249311	2.35644e-06
group_2301	putative formaldehyde dehydrogenase AdhA	100	96.4286	inf	5.20483e-06	0.00249311	2.35644e-06
group_2209	tRNA threonylcarbamoyladenosine dehydratase	100	92.8571	inf	2.08193e-05	0.00997246	8.81281e-06
group_2358	putative tautomerase	100	92.8571	inf	2.08193e-05	0.00997246	8.81281e-06
group_154--group_2138--flaC--group_4325	putative TonB-dependent receptor--hypothetical protein--Secreted flagellin C--Pyridoxal phosphate homeostasis protein	100	92.8571	inf	2.08193e-05	0.00997246	8.81281e-06
group_1232--group_1256--group_1405--mdtE--group_2193--yihN--group_4249--group_4268--group_4275--group_4296--group_4350--group_439--group_4469--group_4478--group_4644--group_4647--group_4685--sbnD--group_4867--group_4919--group_4939--group_555	Phenylalanine--tRNA ligase beta subunit--putative MFS-type transporter YcaD--Sulfate adenylyltransferase--Multidrug resistance protein MdtE--hypothetical protein--Inner membrane protein YihN--hypothetical protein--hypothetical protein--hypothetical protein--Holliday junction ATP-dependent DNA helicase RuvA--hypothetical protein--hypothetical protein--Transcription antitermination protein NusB--hy…	83.3333	100	inf	2.15629e-05	0.0103286	8.81281e-06
group_1251--group_1439--group_1463--group_2234--group_2265--group_2316--group_4475--group_4841--group_5093--citE	hypothetical protein--Beta sliding clamp--hypothetical protein--Proline/betaine transporter--hypothetical protein--Carboxynorspermidine/carboxyspermidine decarboxylase--Hydroxypyruvate reductase--Chorismate dehydratase--hypothetical protein--Citrate lyase subunit beta-like protein	83.3333	100	inf	2.15629e-05	0.0103286	8.81281e-06
arnT--group_1493--group_1562--group_2305--mntH--group_2361--group_2376--group_2377--group_4727--group_4728--group_568--group_597--group_847	hypothetical protein--hypothetical protein--ADP-L-glycero-D-manno-heptose-6-epimerase--5-oxoprolinase subunit C--Divalent metal cation transporter MntH--hypothetical protein--Bifunctional protein HldE--Phosphoheptose isomerase 1--Putative hydro-lyase--5-oxoprolinase subunit B--hypothetical protein--hypothetical protein--hypothetical protein	83.3333	100	inf	2.15629e-05	0.0103286	8.81281e-06
group_1252--group_1380--group_1452--group_1489--group_2156--group_2332--group_2333--group_4622--group_4691--group_4735--group_4757--group_4911--group_546--group_586--group_858	hypothetical protein--hypothetical protein--hypothetical protein--hypothetical protein--hypothetical protein--Ribosomal silencing factor RsfS--putative nicotinate-nucleotide adenylyltransferase--hypothetical protein--hypothetical protein--hypothetical protein--hypothetical protein--Protein DedA--hypothetical protein--hypothetical protein--hypothetical protein	83.3333	100	inf	2.15629e-05	0.0103286	8.81281e-06
pctA--group_1323--group_1596--group_2229--group_2294--group_2334--group_417--group_4762--group_4837--group_4973--group_4975--group_5447--group_561--group_580--group_601--group_68--group_816--fabH_1	hypothetical protein--Gamma-glutamyl phosphate reductase--hypothetical protein--hypothetical protein--hypothetical protein--Phosphoglycerate kinase--hypothetical protein--hypothetical protein--hypothetical protein--Exodeoxyribonuclease 7 small subunit--Arginine exporter protein ArgO--hypothetical protein--Cytolethal distending toxin subunit B--hypothetical protein--hypothetical protein--Phosphogl…	83.3333	100	inf	2.15629e-05	0.0103286	8.81281e-06
folC--group_1620--group_1626--group_1627--group_2423--group_2426--group_2427--group_2459--group_429--group_5097--group_5098--group_5099--group_5103--group_5112--group_5113--group_5114--group_5119--group_5152--group_5153--group_5160--group_5162--group_5169--group_5189--group_5238--group_5249--group_5250--group_5251--group_855--group_913--group_919	hypothetical protein--hypothetical protein--hypothetical protein--Phosphomannomutase/phosphoglucomutase--hypothetical protein--hypothetical protein--hypothetical protein--hypothetical protein--hypothetical protein--UDP-N-acetylglucosamine--N-acetylmuramyl-(pentapeptide) pyrophosphoryl-undecaprenol N-acetylglucosamine transferase--putative transporter YycB--hypothetical protein--Ribosome maturatio…	83.3333	100	inf	2.15629e-05	0.0103286	8.81281e-06
yafP--group_547	putative N-acetyltransferase YafP--hypothetical protein	100	89.2857	inf	6.2458e-05	0.0299174	2.53108e-05
cirA_2--group_2204--group_2205--acr3--vacA--group_4505--arsC--group_812	Colicin I receptor--Molybdate-binding protein ModA--hypothetical protein--Arsenical-resistance protein Acr3--hypothetical protein--hypothetical protein--Arsenate reductase--Vitamin B12 import ATP-binding protein BtuD	100	89.2857	inf	6.2458e-05	0.0299174	2.53108e-05

## Sheet: Scoary_C_hepaticus
Gene	Annotation	Sensitivity	Specificity	Odds_ratio	Naive_p	Bonferroni_p	Benjamini_H_p
group_1043--alpha-2,3-sialyltransferase CDS--pglF--lnt--NAD(P)H-dependent oxidoreductase CDS--trmA--group_1073--pgi_2--hypF--bdhA--group_1087--nrdB--DUF2860 family protein CDS--group_1095--class I SAM-dependent methyltransferase CDS--prfB--gltA--comM--group_1117--bcr--cpdA_2--group_1149--group_1172--dppC--tal--flhB--group_1217--pyrE_2--hemJ CDS--mqnA--group_13835--flagellar hook-length control pr…	hypothetical protein--hypothetical protein--UDP-N-acetyl-alpha-D-glucosamine C6 dehydratase--Apolipoprotein N-acyltransferase--Putative NAD(P)H nitroreductase--tRNA/tmRNA (uracil-C(5))-methyltransferase--Adaptive-response sensory-kinase SasA--Glucose-6-phosphate isomerase--Carbamoyltransferase HypF--D-beta-hydroxybutyrate dehydrogenase--hypothetical protein--Ribonucleoside-diphosphate reductase s…
bamoyl-phosphate synthase large chain--hypothetical protein--Phosphoserine phosphatase--Chemotaxis protein CheA--hypothetical protein--Transcription elongation factor GreA--Lipid-A-disaccharide synthase--5'-nucleotidase SurE--tRNA threonylcarbamoyladenosine dehydratase--Sulfate transport system permease protein CysT--Trans-aconitate 2-methyltransferase--putative protein--8-amino-7-oxononanoate sy…	3'-diphosphate pyrophosphatase--hypothetical protein--Glycerol-3-phosphate acyltransferase--Cytochrome c551 peroxidase--Phosphoglucosamine mutase--Lipoprotein signal peptidase--hypothetical protein--hypothetical protein--Efflux pump membrane transporter BepE--Multidrug export protein AcrE--hypothetical protein--hypothetical protein--Putative acid--amine ligase YgiC--Hydroxypyruvate reductase--hyp…	1	17	94.1176	100	inf	1.54268e-08
argD	Acetylornithine aminotransferase	88.2353	100	inf	1.46554e-07	7.01995e-05	6.00509e-08
bioB	Biotin synthase	88.2353	100	inf	1.46554e-07	7.01995e-05	6.00509e-08
mdtJ--group_1153--NlpC/P60 family protein CDS--moaA_2--mnmA_1--acetyl-CoA C-acetyltransferase CDS--adhA--group_362--nuclear transport factor 2 family protein CDS--glycosyltransferase family 2 protein CDS--fepC	Spermidine export protein MdtJ--hypothetical protein--hypothetical protein--GTP 3',8-cyclase--tRNA-specific 2-thiouridylase MnmA--putative acetyl-CoA acyltransferase--putative formaldehyde dehydrogenase AdhA--hypothetical protein--hypothetical protein--hypothetical protein--Ferric enterobactin transport ATP-binding protein FepC	88.2353	100	inf	1.46554e-07	7.01995e-05	6.00509e-08
oppD_1--type II toxin-antitoxin system RelE/ParE family toxin CDS--DUF6290 family protein CDS--group_2093--rsmF--GntP family permease CDS--group_3971--group_3973--group_3975--lexA--group_3979--group_3980--group_3981--group_3982--helix-turn-helix domain-containing protein CDS--heme-binding protein CDS	Oligopeptide transport ATP-binding protein OppD--hypothetical protein--hypothetical protein--hypothetical protein--Ribosomal RNA small subunit methyltransferase F--hypothetical protein--hypothetical protein--hypothetical protein--hypothetical protein--LexA repressor--hypothetical protein--hypothetical protein--hypothetical protein--hypothetical protein--hypothetical protein--hypothetical protein	88.2353	100	inf	1.46554e-07	7.01995e-05	6.00509e-08
murB--filamentous hemagglutinin N-terminal domain-containing protein CDS--fliQ--oppC_1--arnC_4--livJ--group_3353--recA--mqnD--eno--group_491--ansA	UDP-N-acetylenolpyruvoylglucosamine reductase--hypothetical protein--Flagellar biosynthetic protein FliQ--Oligopeptide transport system permease protein OppC--Undecaprenyl-phosphate 4-deoxy-4-formamido-L-arabinose transferase--Leu/Ile/Val/Thr-binding protein--hypothetical protein--Protein RecA--1,4-dihydroxy-6-naphtoate synthase--Enolase--hypothetical protein--putative L-asparaginase	88.2353	100	inf	1.46554e-07	7.01995e-05	6.00509e-08
COQ5_2	2-methoxy-6-polyprenyl-1,4-benzoquinol methylase, mitochondrial	88.2353	100	inf	1.46554e-07	7.01995e-05	6.00509e-08
DUF4910 domain-containing protein CDS--gppA_1--group_4160--gabD--type I restriction-modification system subunit M CDS	Putative polysaccharide biosynthesis protein with aminopeptidase-like domain protein--Guanosine-5'-triphosphate,3'-diphosphate pyrophosphatase--hypothetical protein--Succinate-semialdehyde dehydrogenase [NADP(+)] GabD--hypothetical protein	88.2353	100	inf	1.46554e-07	7.01995e-05	6.00509e-08
rplN	50S ribosomal protein L14	94.1176	94.1176	256	2.48542e-07	0.000119052	1.00212e-07
group_1037--ATP-grasp domain-containing protein CDS--polymer-forming cytoskeletal protein CDS--rplC--tripartite tricarboxylate transporter substrate binding protein CDS--DUF1882 domain-containing protein CDS--relA--petA--ftsH_1--rpsF--fucP--group_1964--group_1976--yfbR--aspA--xerC--cydA--mprA_2	hypothetical protein--hypothetical protein--hypothetical protein--50S ribosomal protein L3--hypothetical protein--hypothetical protein--GTP pyrophosphokinase--Ubiquinol-cytochrome c reductase iron-sulfur subunit--ATP-dependent zinc metalloprotease FtsH--30S ribosomal protein S6--L-fucose-proton symporter--hypothetical protein--hypothetical protein--5'-deoxynucleotidase YfbR--Aspartate ammonia-lya…	94.1176	94.1176	256	2.48542e-07	0.000119052	1.00212e-07
group_1202	hypothetical protein	82.3529	100	inf	9.77029e-07	0.000467997	3.67922e-07
cas1	CRISPR-associated endonuclease Cas9	82.3529	100	inf	9.77029e-07	0.000467997	3.67922e-07
group_281	hypothetical protein	82.3529	100	inf	9.77029e-07	0.000467997	3.67922e-07
KH domain-containing protein CDS	hypothetical protein	82.3529	100	inf	9.77029e-07	0.000467997	3.67922e-07
sugar transferase CDS	hypothetical protein	82.3529	100	inf	9.77029e-07	0.000467997	3.67922e-07
rsmD--ornithine carbamoyltransferase CDS--flgI--rod-binding protein CDS--flagellar biosynthesis anti-sigma factor FlgM CDS--flagellar export chaperone FlgN CDS--flgK CDS--TIGR02757 family protein CDS--yfcA	Ribosomal RNA small subunit methyltransferase D--hypothetical protein--Flagellar P-ring protein--hypothetical protein--hypothetical protein--hypothetical protein--hypothetical protein--hypothetical protein--putative membrane transporter protein YfcA	82.3529	100	inf	9.77029e-07	0.000467997	3.67922e-07
group_1093--group_1280--group_1281--group_1381--group_1441--group_1446--group_1599--group_2121--group_2166--group_2272--group_389--group_554--ndhI--group_606	Ribonucleoside-diphosphate reductase subunit beta--Glutamine synthetase--Flagellar basal-body rod protein FlgG--Branched-chain-amino-acid aminotransferase--Crossover junction endodeoxyribonuclease RuvC--50S ribosomal protein L18--2-oxoglutarate carboxylase small subunit--hypothetical protein--Flagellar basal-body rod protein FlgC--50S ribosomal protein L24--Aspartate aminotransferase--50S ribosom…	0	17.6471	0	9.77029e-07	0.000467997	3.67922e-07
group_2007--glycosyltransferase family 8 protein CDS--atoC	hypothetical protein--hypothetical protein--Regulatory protein AtoC	82.3529	100	inf	9.77029e-07	0.000467997	3.67922e-07
rmd--group_1212--group_1215--group_1219--group_1223--pxpA--carB_2--actP_2--pxpC--adh--aer--group_2097--group_2098--cysA--ugpC--btuD_3--puuE_2--puuE_1--group_2111--glpF--yfkO--torZ--group_351--yedF--group_366--selD--napA_2--fdnG-3--crcB--acoD--gmhB--bpt--group_4193--group_4197--group_4198--group_4200--group_4201--oppF--oppD_2--der_3--group_4209--ttgC--dmsA_2--group_4215--group_4225--group_4227--gr…	hypothetical protein--hypothetical protein--hypothetical protein--hypothetical protein--hypothetical protein--5-oxoprolinase subunit A--Carbamoyl-phosphate synthase large chain--Cation/acetate symporter ActP--5-oxoprolinase subunit C--Aldehyde dehydrogenase--hypothetical protein--hypothetical protein--putative phosphatase--Sulfate/thiosulfate import ATP-binding protein CysA--sn-glycerol-3-phospha…	82.3529	100	inf	9.77029e-07	0.000467997	3.67922e-07
ggt	Glutathione hydrolase proenzyme	94.1176	88.2353	120	2.11347e-06	0.00101235	7.95248e-07
flgE	hypothetical protein	0	23.5294	0	5.1294e-06	0.00245698	1.68517e-06
sugC--ugpA	Trehalose import ATP-binding protein SugC--sn-glycerol-3-phosphate transport system permease protein UgpA	76.4706	100	inf	5.1294e-06	0.00245698	1.68517e-06
ald1	Long-chain-aldehyde dehydrogenase	76.4706	100	inf	5.1294e-06	0.00245698	1.68517e-06
group_2021--truD--thiL	hypothetical protein--tRNA pseudouridine synthase D--Thiamine-monophosphate kinase	76.4706	100	inf	5.1294e-06	0.00245698	1.68517e-06
cas2	CRISPR-associated endoribonuclease Cas2	76.4706	100	inf	5.1294e-06	0.00245698	1.68517e-06
group_210--group_2103--acs--group_4189--group_4196--group_4218--group_4221--group_534--group_8593	Glutamate synthase [NADPH] small chain--hypothetical protein--Acetyl-coenzyme A synthetase--hypothetical protein--hypothetical protein--hypothetical protein--hypothetical protein--hypothetical protein--hypothetical protein	76.4706	100	inf	5.1294e-06	0.00245698	1.68517e-06
group_1140--group_1257--dcuB--group_1287--group_1302--group_1303--group_1304--group_1329--group_1346--group_1362--group_1365--group_1370--panC--group_1374--group_1375--group_1396--group_1420--group_1421--yflS--group_1430--group_1442--group_1447--group_1469--group_1475--group_1483--group_1490--dctA--group_1546--group_1549--group_1556--group_1559--group_1563--group_1588--cobB--group_1594--group_159…	50S ribosomal protein L14--hypothetical protein--Anaerobic C4-dicarboxylate transporter DcuB--50S ribosomal protein L9--hypothetical protein--Hydrogenase maturation factor HypB--putative FMN/FAD exporter YeeO--Phosphoribosylaminoimidazole-succinocarboxamide synthase--hypothetical protein--UvrABC system protein A--50S ribosomal protein L32--Ribonucleotide monophosphatase NagD--Pantothenate synthet…	0	23.5294	0	5.1294e-06	0.00245698	1.68517e-06
actP_1--acsA_2	Cation/acetate symporter ActP--Acetyl-coenzyme A synthetase	82.3529	94.1176	74.6667	1.26037e-05	0.00603716	4.13504e-06
group_1062	hypothetical protein	70.5882	100	inf	2.25694e-05	0.0108107	7.15468e-06
oppC_2	Oligopeptide transport system permease protein OppC	70.5882	100	inf	2.25694e-05	0.0108107	7.15468e-06
group_159	3-carboxy-cis,cis-muconate cycloisomerase	0	29.4118	0	2.25694e-05	0.0108107	7.15468e-06
flaA_2	Flagellin A	0	29.4118	0	2.25694e-05	0.0108107	7.15468e-06
replication-associated recombination protein A CDS	putative AAA domain-containing protein	70.5882	100	inf	2.25694e-05	0.0108107	7.15468e-06
group_2201	ATP-dependent dethiobiotin synthetase BioD	0	29.4118	0	2.25694e-05	0.0108107	7.15468e-06
pseH	UDP-4-amino-4,6-dideoxy-N-acetyl-beta-L-altrosamine N-acetyltransferase	0	29.4118	0	2.25694e-05	0.0108107	7.15468e-06
arnC_2	Undecaprenyl-phosphate 4-deoxy-4-formamido-L-arabinose transferase	70.5882	100	inf	2.25694e-05	0.0108107	7.15468e-06
nrfA--group_3954	Cytochrome c-552--hypothetical protein	70.5882	100	inf	2.25694e-05	0.0108107	7.15468e-06
group_396	Efflux pump membrane transporter BepE	0	29.4118	0	2.25694e-05	0.0108107	7.15468e-06
fmt_1--DUF2920 family protein CDS--acyl carrier protein CDS--group_3006--group_3487--DUF2325 domain-containing protein CDS--putative motility protein CDS--group_3993	Methionyl-tRNA formyltransferase--hypothetical protein--hypothetical protein--D-alanine--D-alanyl carrier protein ligase--hypothetical protein--hypothetical protein--hypothetical protein--hypothetical protein	70.5882	100	inf	2.25694e-05	0.0108107	7.15468e-06
group_4195	hypothetical protein	70.5882	100	inf	2.25694e-05	0.0108107	7.15468e-06
group_4836	hypothetical protein	0	29.4118	0	2.25694e-05	0.0108107	7.15468e-06
group_3970--group_522	hypothetical protein--hypothetical protein	70.5882	100	inf	2.25694e-05	0.0108107	7.15468e-06
group_1625--group_1634--group_2504--group_5239--group_5240--group_5241--group_5242--group_5243--group_5244--group_5246	UDP-4-amino-4,6-dideoxy-N-acetyl-beta-L-altrosamine transaminase--Molybdopterin adenylyltransferase--ABC transporter ATP-binding/permease protein YojI--putative phosphatase--hypothetical protein--hypothetical protein--hypothetical protein--hypothetical protein--Magnesium transport protein CorA--Hydrogenase maturation factor HypD	0	29.4118	0	2.25694e-05	0.0108107	7.15468e-06
group_1341--group_2135--group_2266--group_2267--rmd_2--cirA_1--group_304--group_415--group_4553--group_497--group_574	hypothetical protein--Heat-inducible transcription repressor HrcA--O-acetyl-L-homoserine sulfhydrylase--hypothetical protein--GDP-6-deoxy-D-mannose reductase--Colicin I receptor--hypothetical protein--Biopolymer transport protein ExbB--hypothetical protein--Chaperone protein DnaK--tRNA-dihydrouridine synthase B	0	29.4118	0	2.25694e-05	0.0108107	7.15468e-06
group_688	Ubiquinone biosynthesis O-methyltransferase, mitochondrial	70.5882	100	inf	2.25694e-05	0.0108107	7.15468e-06
group_690	hypothetical protein	70.5882	100	inf	2.25694e-05	0.0108107	7.15468e-06
group_738	hypothetical protein	70.5882	100	inf	2.25694e-05	0.0108107	7.15468e-06
group_320--group_423--group_4805--group_771	hypothetical protein--hypothetical protein--Putative Fe(2+) transport protein A--hypothetical protein	0	29.4118	0	2.25694e-05	0.0108107	7.15468e-06
infB	Translation initiation factor IF-2	94.1176	76.4706	52	5.91102e-05	0.0283138	1.87261e-05
arnC_3	Undecaprenyl-phosphate 4-deoxy-4-formamido-L-arabinose transferase	64.7059	100	inf	8.65159e-05	0.0414411	2.6719e-05
group_1401	Oligopeptide-binding protein AppA	0	35.2941	0	8.65159e-05	0.0414411	2.6719e-05
yabJ_2--dcuD_1	2-iminobutanoate/2-iminopropanoate deaminase--Putative cryptic C4-dicarboxylate transporter DcuD	0	35.2941	0	8.65159e-05	0.0414411	2.6719e-05
group_1060--arnC_5	Undecaprenyl-phosphate 4-deoxy-4-formamido-L-arabinose transferase--hypothetical protein	64.7059	100	inf	8.65159e-05	0.0414411	2.6719e-05
group_201	Translation initiation factor IF-2	0	35.2941	0	8.65159e-05	0.0414411	2.6719e-05
cas9_2	CRISPR-associated endonuclease Cas9	64.7059	100	inf	8.65159e-05	0.0414411	2.6719e-05
group_2293	Biopolymer transport protein ExbD	0	35.2941	0	8.65159e-05	0.0414411	2.6719e-05
bacC--uxaA_2--uxaA_1	Dihydroanticapsin 7-dehydrogenase--Altronate dehydratase--Altronate dehydratase	0	35.2941	0	8.65159e-05	0.0414411	2.6719e-05
oppB	Oligopeptide transport system permease protein OppB	64.7059	100	inf	8.65159e-05	0.0414411	2.6719e-05
group_2970	Protein translocase subunit SecE	64.7059	100	inf	8.65159e-05	0.0414411	2.6719e-05
group_3700--group_3702--group_3705	hypothetical protein--hypothetical protein--hypothetical protein	64.7059	100	inf	8.65159e-05	0.0414411	2.6719e-05
group_3710	hypothetical protein	64.7059	100	inf	8.65159e-05	0.0414411	2.6719e-05
group_381	Acetyl-coenzyme A synthetase	64.7059	100	inf	8.65159e-05	0.0414411	2.6719e-05
flaB--AAC(3) family N-acetyltransferase CDS--group_3904	Flagellin B--hypothetical protein--Flagellar hook protein FlgE	64.7059	100	inf	8.65159e-05	0.0414411	2.6719e-05
mcp4	Methyl-accepting chemotaxis protein PctC	0	35.2941	0	8.65159e-05	0.0414411	2.6719e-05
torC	Cytochrome c-type protein TorC	64.7059	100	inf	8.65159e-05	0.0414411	2.6719e-05
group_413	Trigger factor	0	35.2941	0	8.65159e-05	0.0414411	2.6719e-05
group_426	hypothetical protein	0	35.2941	0	8.65159e-05	0.0414411	2.6719e-05
btuD_4--group_5245	Vitamin B12 import ATP-binding protein BtuD--hypothetical protein	0	35.2941	0	8.65159e-05	0.0414411	2.6719e-05
glycosyltransferase family 4 protein CDS--group_706	hypothetical protein--hypothetical protein	64.7059	100	inf	8.65159e-05	0.0414411	2.6719e-05
group_1424--secE--group_2206--group_584--group_862	hypothetical protein--Protein translocase subunit SecE--Beta-lactamase OXA-133--hypothetical protein--Ribosomal protein S12 methylthiotransferase RimO	0	35.2941	0	8.65159e-05	0.0414411	2.6719e-05
phnO	Aminoalkylphosphonate N-acetyltransferase	0	35.2941	0	8.65159e-05	0.0414411	2.6719e-05
group_1633--group_859--group_918	Putative 2-aminoethylphosphonate transport system permease protein PhnV--putative membrane transporter protein YfcA--hypothetical protein	0	35.2941	0	8.65159e-05	0.0414411	2.6719e-05

## Sheet: Scoary_C_jejuni
Gene	Annotation	Sensitivity	Specificity	Odds_ratio	Naive_p	Bonferroni_p	Benjamini_H_p
group_1001--group_1002--group_1004--group_1005--group_1006--cfa--group_1009--group_1010--group_1012--group_1013--group_1015--group_1022--group_1023--group_1027--petJ--yagU--group_1758--group_1759--group_1760--proB--group_1763--group_1764--apaH--group_1766--group_1767--group_1768--group_1769--group_1770--pet--group_1772--group_1773--group_1774--group_1775--group_1776--group_1777--group_1778--group…	3-deoxy-D-manno-octulosonic acid transferase--putative protein--hypothetical protein--hypothetical protein--Phosphatidylserine decarboxylase proenzyme--Cyclopropane-fatty-acyl-phospholipid synthase--hypothetical protein--hypothetical protein--hypothetical protein--hypothetical protein--hypothetical protein--Ribosomal RNA small subunit methyltransferase D--Putative type II secretion system protein…	100	100	inf	1.85887e-07	8.90398e-05	9.16991e-08
group_2462--group_2467	hypothetical protein--hypothetical protein	100	96.2963	inf	1.48709e-06	0.000712319	7.04568e-07
group_1657--group_2481--group_2482	Bifunctional protein HldE--ADP-L-glycero-D-manno-heptose-6-epimerase--Phosphoheptose isomerase 1	100	96.2963	inf	1.48709e-06	0.000712319	7.04568e-07
group_2508--group_5481	Carboxynorspermidine/carboxyspermidine decarboxylase--Chorismate dehydratase	100	96.2963	inf	1.48709e-06	0.000712319	7.04568e-07
group_1110--group_1755--group_1787--lptB_1--group_2605--group_2637--group_2748--group_2779--group_610	Citrate synthase--Chromosomal replication initiator protein DnaA--Glutamine transport ATP-binding protein GlnQ--Lipopolysaccharide export system ATP-binding protein LptB--50S ribosomal protein L31--Fumarate reductase cytochrome b subunit--S-adenosylmethionine synthase--Peptidoglycan glycosyltransferase MrdB--hypothetical protein	100	96.2963	inf	1.48709e-06	0.000712319	7.04568e-07
group_123--group_1445--group_1665--group_2507--group_410--group_539--group_559--group_793	Putative NAD(P)H nitroreductase YfkO--hypothetical protein--Multidrug export protein AcrE--3-isopropylmalate dehydrogenase--Outer membrane protein assembly factor BamA--Phosphoribosylformylglycinamidine synthase subunit PurL--hypothetical protein--Isocitrate dehydrogenase [NADP] 2	100	96.2963	inf	1.48709e-06	0.000712319	7.04568e-07
group_1474--group_2287--group_2326--group_2327--group_4450--group_4453--group_4956--group_4978--group_585--group_604--group_863	Molybdopterin synthase catalytic subunit--Ribosome maturation factor RimP--tRNA(Ile)-lysidine synthase--hypothetical protein--hypothetical protein--Protein YceI--Protein translocase subunit SecF--hypothetical protein--hypothetical protein--putative transporter YycB--Phosphomannomutase/phosphoglucomutase	100	96.2963	inf	1.48709e-06	0.000712319	7.04568e-07
group_2432--pctC--group_5177--dedA--group_923	Nicotinate-nucleotide adenylyltransferase--Methyl-accepting chemotaxis protein PctC--hypothetical protein--putative membrane protein--hypothetical protein	100	96.2963	inf	1.48709e-06	0.000712319	7.04568e-07
group_1025--group_1867--group_339--group_7483	Outer membrane lipoprotein Blc--putative formaldehyde dehydrogenase AdhA--hypothetical protein--hypothetical protein	85.7143	100	inf	5.20483e-06	0.00249311	2.31272e-06
group_1003--group_1796--dsbL_2--group_2662--group_2663--group_470--moaA_3--group_7566--group_7567--ilvI--group_7569--group_7570--group_7571--group_7572--group_7573--group_7574--ligA_1--group_7576	Protein-disulfide oxidoreductase DsbI--Sec-independent protein translocase protein TatB--Thiol:disulfide interchange protein DsbL--S-adenosylmethionine:tRNA ribosyltransferase-isomerase--Bifunctional dihydropteroate synthase/dihydropteroate reductase--hypothetical protein--GTP 3',8-cyclase--Riboflavin biosynthesis protein RibBA--putative protein YqeY--Acetolactate synthase isozyme 3 large subunit…	85.7143	100	inf	5.20483e-06	0.00249311	2.31272e-06
yclN--group_1847--group_2792--group_2793--group_656--btuB_2--group_7894--group_7929--group_7930--COQ5	Petrobactin import system permease protein YclN--Petrobactin import system permease protein YclO--Cytidine diphosphoramidate kinase--Gamma-glutamyl-CDP-amidate hydrolase--hypothetical protein--Vitamin B12 transporter BtuB--hypothetical protein--CTP:phosphoglutamine cytidylyltransferase--L-glutamine kinase--2-methoxy-6-polyprenyl-1,4-benzoquinol methylase, mitochondrial	85.7143	100	inf	5.20483e-06	0.00249311	2.31272e-06
group_1029--ybhI--group_2838--cas9--citN	Putative malate transporter YflS--hypothetical protein--hypothetical protein--CRISPR-associated endonuclease Cas9--Citrate transporter	85.7143	100	inf	5.20483e-06	0.00249311	2.31272e-06
group_7813--group_987	Peptide methionine sulfoxide reductase MsrB--Ubiquinone biosynthesis O-methyltransferase, mitochondrial	85.7143	100	inf	5.20483e-06	0.00249311	2.31272e-06
group_2608--tsh--dtpT_1--dtpB	hypothetical protein--hypothetical protein--Di-/tripeptide transporter--Dipeptide and tripeptide permease B	85.7143	100	inf	5.20483e-06	0.00249311	2.31272e-06
group_1011--group_1804--group_1805--group_1817--rhaM--group_2709--group_2759--group_2803--group_298--group_465--group_471--group_646--ansZ--espC--group_7491--group_7492--group_7534--group_7535--group_7618--group_7638--group_7757--nrgA--mepS--group_999	hypothetical protein--hypothetical protein--hypothetical protein--hypothetical protein--L-rhamnose mutarotase--hypothetical protein--hypothetical protein--Polysialic acid transport protein KpsM--hypothetical protein--hypothetical protein--hypothetical protein--hypothetical protein--L-asparaginase 2--Serine protease EspC--hypothetical protein--Orotidine 5'-phosphate decarboxylase--L-fucose-proton …	85.7143	100	inf	5.20483e-06	0.00249311	2.31272e-06
group_157	hypothetical protein	100	92.5926	inf	6.69193e-06	0.00320543	2.95432e-06
group_1484--group_2315	Thiamine-monophosphate kinase--hypothetical protein	100	92.5926	inf	6.69193e-06	0.00320543	2.95432e-06
group_2424	Dephospho-CoA kinase	100	92.5926	inf	6.69193e-06	0.00320543	2.95432e-06
group_2465	Phosphoglycerate kinase	100	92.5926	inf	6.69193e-06	0.00320543	2.95432e-06
group_262	Biosynthetic arginine decarboxylase	100	92.5926	inf	6.69193e-06	0.00320543	2.95432e-06
group_5305	hypothetical protein	100	92.5926	inf	6.69193e-06	0.00320543	2.95432e-06
group_1467	5-oxoprolinase subunit A	100	88.8889	inf	2.23064e-05	0.0106848	9.80255e-06
group_2152	Hydrogenase/urease maturation factor HypA	100	88.8889	inf	2.23064e-05	0.0106848	9.80255e-06
group_1386--gdnC	Undecaprenyl-diphosphatase--putative guanidinium efflux system subunit GdnC	100	88.8889	inf	2.23064e-05	0.0106848	9.80255e-06
pgtP_1	Phosphoglycerate transporter protein	100	88.8889	inf	2.23064e-05	0.0106848	9.80255e-06
dcuD_3	Putative cryptic C4-dicarboxylate transporter DcuD	85.7143	96.2963	156	3.53185e-05	0.0169176	1.54357e-05
group_1644	hypothetical protein	85.7143	96.2963	156	3.53185e-05	0.0169176	1.54357e-05
group_393--group_5453	hypothetical protein--Homoserine O-acetyltransferase 1	85.7143	96.2963	156	3.53185e-05	0.0169176	1.54357e-05
zupT	Zinc transporter ZupT	85.7143	96.2963	156	3.53185e-05	0.0169176	1.54357e-05
proP_3	Proline/betaine transporter	85.7143	96.2963	156	3.53185e-05	0.0169176	1.54357e-05
yabJ_2--dcuD_1	2-iminobutanoate/2-iminopropanoate deaminase--Putative cryptic C4-dicarboxylate transporter DcuD	100	85.1852	inf	6.13427e-05	0.0293831	2.65191e-05
group_201	Translation initiation factor IF-2	100	85.1852	inf	6.13427e-05	0.0293831	2.65191e-05
mcp4	Methyl-accepting chemotaxis protein PctC	100	85.1852	inf	6.13427e-05	0.0293831	2.65191e-05
group_413	Trigger factor	100	85.1852	inf	6.13427e-05	0.0293831	2.65191e-05
btuD_4--group_5245	Vitamin B12 import ATP-binding protein BtuD--hypothetical protein	100	85.1852	inf	6.13427e-05	0.0293831	2.65191e-05
phnO	Aminoalkylphosphonate N-acetyltransferase	100	85.1852	inf	6.13427e-05	0.0293831	2.65191e-05
group_1633--group_859--group_918	Putative 2-aminoethylphosphonate transport system permease protein PhnV--putative membrane transporter protein YfcA--hypothetical protein	100	85.1852	inf	6.13427e-05	0.0293831	2.65191e-05
tripartite tricarboxylate transporter permease CDS	hypothetical protein	0	14.8148	0	6.13427e-05	0.0293831	2.65191e-05
group_1842	Staphyloferrin B transporter	71.4286	100	inf	7.54701e-05	0.0361502	3.17385e-05
tsdA--assT_2--group_341	Thiosulfate dehydrogenase--Arylsulfate sulfotransferase AssT--hypothetical protein	71.4286	100	inf	7.54701e-05	0.0361502	3.17385e-05
group_343	putative MFS-type transporter YcaD	71.4286	100	inf	7.54701e-05	0.0361502	3.17385e-05
assT_3--group_479	Arylsulfate sulfotransferase AssT--hypothetical protein	71.4286	100	inf	7.54701e-05	0.0361502	3.17385e-05
group_643	hypothetical protein	71.4286	100	inf	7.54701e-05	0.0361502	3.17385e-05
group_653	hypothetical protein	71.4286	100	inf	7.54701e-05	0.0361502	3.17385e-05
gmhA--group_1859--group_7472	Phosphoheptose isomerase--D-glycero-alpha-D-manno-heptose 7-phosphate kinase--Tryptophan biosynthesis protein TrpCF	71.4286	100	inf	7.54701e-05	0.0361502	3.17385e-05
hxuB--group_2728--group_2729--group_2730--group_7939	Heme/hemopexin transporter protein HuxB--hypothetical protein--hypothetical protein--hypothetical protein--hypothetical protein	71.4286	100	inf	7.54701e-05	0.0361502	3.17385e-05
group_8071	hypothetical protein	71.4286	100	inf	7.54701e-05	0.0361502	3.17385e-05
group_2864--group_8257	tRNA threonylcarbamoyladenosine dehydratase--Modification methylase FokI	71.4286	100	inf	7.54701e-05	0.0361502	3.17385e-05
group_10--group_2835--group_2839--group_2846--group_66--group_8051--group_8134--group_8331	hypothetical protein--Bacteriohemerythrin--Diacylglycerol kinase--hypothetical protein--hypothetical protein--hypothetical protein--Pyridoxal phosphate homeostasis protein--Secreted flagellin C	71.4286	100	inf	7.54701e-05	0.0361502	3.17385e-05
group_124--group_335--rhmT	Putative NAD(P)H nitroreductase--hypothetical protein--Inner membrane transport protein RhmT	71.4286	100	inf	7.54701e-05	0.0361502	3.17385e-05
